# Supplementary material for: Transcriptome Analysis of Pseudomonas aeruginosa Cultured in Human Burn Wound Exudates
Source: Front Cell Infect Microbiol. 2018 Feb 27;8:39. doi: 10.3389/fcimb.2018.00039 (PMC5835353; doi:10.3389/fcimb.2018.00039)
Supplement: Supplementary Table 3 — Differential gene expression depending on growth condition measured by RNA-seq. [file Table3.xlsx]

## Sheet: Feuil1
Supplementary Table 3. Differential gene expression depending on growth condition measured by RNA-seq
	Locus ID	Strand	Gene name	Description	BWE / LB pH 7.0		BWE / LB pH 9.0		LB pH 9.0 / LB pH 7.0
					FC	FDR	FC	FDR	FC	FDR
Iron acquisition and uptake mechanisms
Ferric uptake regulation
	PA4764	-	fur	Ferric uptake regulation protein	1.2	0.0055	1.2	0.0048	-1	0.95
Fe uptake pathway
	PA4357	-	feoA	Unknown function	6.00198	6.1252e-164	1.44644	2.13025e-10	4.14949	9.06858e-101
	PA4358	-	feoB	Transporter	3.29932	5.97455e-93	1.30264	4.83425e-06	2.53279	6.42763e-57
	PA4359	-	feoC	Unknown function	2.1416	3.14676e-25	1.29545	0.00034399	1.65317	4.38998e-11
Haem uptake - Phu System
	PA4704.1	+	prrF1	Small RNA	51.4	1.8e-242	59.6	8.9e-254	-1.2	0.26
	PA4704.2	+	prrF2	Small RNA	266.5	5.4e-270	171.9	1.2e-258	1.6	0.21
	PA4705	-	phuW	ABC transporter	1.6	1.5e-18	1.3	8.3e-08	1.2	0.0014
	PA4706	-	phuV	Hemin import ATP-binding protein phuV/hmuV	2.7	6e-53	2.4	5.9e-42	1.1	0.11
	PA4707	-	phuU	ABC-type permease	2.7	7.6e-61	2.3	2.8e-47	1.1	0.066
	PA4708	-	phuT	Heme-transport protein	10.9	0	8.1	3e-268	1.3	7e-06
	PA4709	-	phuS	Hemin degrading factor	36.4	0	31.1	0	1.2	0.16
	PA4710	+	phuR	Heme uptake outer membrane receptor	78.8	0	52.2	0	1.5	9.4e-06
	PA0672	+	hemO	Heme oxygenase	152.6	0	61.1	0	2.5	3.4e-19
Haem uptake - Has pathway
	PA3404	-	hasF	Type I secretion outer membrane protein	17.9442	7.04206e-117	17.8686	2.93891e-116	1.00423	0.987546
	PA3405	-	hasE	Membrane fusion protein	37.1198	1.76494e-174	28.7228	1.88166e-164	1.29235	0.345179
	PA3406	-	hasD	ABC transporter	33.2026	1.59185e-162	25.9255	3.51386e-152	1.28069	0.30308
	PA3407	-	hasAp	Heme acquisition protein	301.01	0	256.402	0	1.17397	0.176177
	PA3408	-	hasR	TonB-dependent transporter	61.9606	0	47.2805	0	1.31049	0.037323
	PA3409	-	hasS	Anti-sigma factor	36.4349	7.64207e-257	17.8786	5.7276e-209	2.03791	1.40187e-05
	PA3410	-	hasI	Sigma factor	9.23444	4.53744e-91	8.87168	1.15878e-88	1.04089	0.84457
Pyoverdine biosynthetic machinery
	PA2385	-	pvdQ	Acyl-homoserine lactone acylase PvdQ	878.7	0	757.9	0	1.2	0.42
	PA2386	-	pvdA	L-ornithine N(5)-monooxygenase	1006.6	0	789.1	0	1.3	0.0089
	PA2389	+	pvdR	PvdR	37.9	0	43.1	0	-1.1	0.16
	PA2390	+	pvdT	Macrolide export ATP-binding/permease protein	53.5	0	40.5	0	1.3	0.0019
	PA2391	+	opmQ	Probable outer membrane protein precursor	108	0	47.2	0	2.3	1.2e-13
	PA2392	-	pvdP	PvdP	128.9	0	120.8	0	1.1	0.53
	PA2393	+	PA2393	Putative dipeptidase	813.7	0	801.1	0	1	0.94
	PA2394	+	pvdN	PvdN	623.9	0	811.9	0	-1.3	0.15
	PA2395	+	pvdO	PvdO	490.5	0	491.5	0	-1	0.99
	PA2396	-	pvdF	Pyoverdine synthetase F	147	0	140	0	1.1	0.64
	PA2397	+	pvdE	Pyoverdine biosynthesis protein E	807.3	0	803.6	0	1	0.98
	PA2398	+	fpvA	Ferripyoverdine receptor	270.3	0	152.9	0	1.8	1.1e-11
	PA2399	-	pvdD	Pyoverdine synthetase D	147.8	0	136.1	0	1.1	0.29
	PA2400	-	pvdJ	PvdJ	161	0	121.4	0	1.3	0.0002
	PA2402	-	PA2402	Probable non-ribosomal peptide synthetase	225.4	0	197.2	0	1.1	0.062
	PA2411	-	PA2411	Probable thioesterase	919.7	0	643.9	0	1.4	0.029
	PA2412	-	PA2412	Conserved hypothetical protein	794.6	0	602.2	0	1.3	0.21
	PA2413	-	pvdH	L-2,4-diaminobutyrate:2-ketoglutarate 4-aminotransferase, PvdH	513.3	0	501.7	0	1	0.87
	PA2424	-	pvdL	PvdL	680.4	0	751	0	-1.1	0.26
	PA2425	-	pvdG	PvdG	552.6	0	1204.1	0	-2.2	0.0028
	PA2426	+	pvdS	Sigma factor PvdS	550.8	0	264.6	0	2.1	7.5e-05
Pyochelin biosynthetic machinery
	PA4221	-	fptA	Fe(3+)-pyochelin receptor	-2.09009	6.31154e-30	-5.55593	4.92075e-146	2.65822	1.12597e-51
	PA4222	-	PA4222	ATP-binding component of ABC transporter	-1.62881	2.27155e-12	-5.99973	9.62898e-155	3.68351	6.90037e-90
	PA4223	-	PA4223	ATP-binding component of ABC transporter	-1.6193	1.2553e-12	-6.08358	1.38405e-162	3.75693	2.27685e-95
	PA4224	-	pchG	Pyochelin biosynthetic protein PchG	-1.42445	8.75218e-06	-5.47722	6.52128e-109	3.84515	5.74306e-73
	PA4225	-	pchF	Amino acid adenylation domain protein	-1.29267	0.00197963	-6.09737	6.23471e-101	4.71688	3.20644e-76
	PA4226	-	pchE	Dihydroaeruginoic acid synthetase	-1.3614	0.000189241	-6.39921	5.71875e-106	4.70045	3.80736e-76
	PA4227	-	pchR	Regulatory protein PchR	20.9096	0	7.09209	2.34559e-240	2.9483	3.87206e-65
	PA4228	+	pchD	Pyochelin biosynthesis protein PchD	2.38746	1.98884e-30	-2.31149	1.24157e-29	5.51859	2.45733e-107
	PA4229	+	pchC	Pyochelin biosynthetic protein PchC	2.53701	4.13449e-24	-2.77483	1.1154e-36	7.03978	5.13793e-108
	PA4230	+	pchB	Isochorismate pyruvate lyase	2.7077	1.16303e-31	-3.04749	6.63542e-54	8.2517	6.57583e-152
	PA4231	+	pchA	Salicylate biosynthesis isochorismate synthase	3.19099	2.00921e-46	-2.82893	9.66897e-40	9.02707	1.59173e-149
Ferri-pyoverdine uptake
	PA2309	-	pvdT	Pyoverdine secretion & recycling machinery	1.39615	0.0746625	1.23752	0.259476	1.12819	0.595739
	PA2310	-	opmQ	Pyoverdine secretion & recycling machinery	-1.7136	0.000886189	-2.09282	2.14956e-06	1.2213	0.19155
	PA2387	-	fpvI	Sigma factor	2.85527	5.40932e-31	2.56205	2.12184e-25	1.11445	0.301505
	PA2388	+	fpvR	Anti-sigma factor	2.28678	1.00648e-45	2.17591	1.35972e-40	1.05096	0.475354
	PA2389	+	pvdR	Pyoverdine secretion & recycling machinery	37.8685	0	43.0818	0	-1.13767	0.161372
	PA2398	+	fpvA	TonB-dependent transporter	270.271	0	152.886	0	1.7678	1.05246e-11
	PA2407	+	fpvC	Periplasmic binding protein	114.337	0	43.494	0	2.62879	1.52257e-22
	PA2408	+	fpvD	ABC transporter	147.28	0	42.9182	0	3.43164	3.81965e-21
	PA2409	+	fpvE	ABC transporter	76.7005	0	34.8869	0	2.19855	6.51243e-12
	PA2410	+	fpvF	Periplasmic binding protein	56.4502	0	24.1917	0	2.33346	3.77672e-23
	PA2426	+	pvdS	Sigma factor	550.792	0	264.589	0	2.08169	7.49296e-05
	PA4168	+	fpvB	TonB-dependent transporter	43.3808	0	36.9044	0	1.17549	0.221736
Ferric-pyochelin uptake
	PA4218	-	fptX / ampP	Permease	1.2175	0.0174944	-3.77181	8.84064e-64	4.59218	5.32796e-81
	PA4221	-	fptA	TonB-dependent transporter	-2.09009	6.31154e-30	-5.55593	4.92075e-146	2.65822	1.12597e-51
	PA4227	-	pchR	AraC regulator	20.9096	0	7.09209	2.34559e-240	2.9483	3.87206e-65
Ferrichrome / Ferrioxamine uptake
	PA0470	-	fiuA	TonB-dependent transporter	12.6268	3.31515e-217	5.60051	2.73112e-128	2.25458	8.38446e-17
	PA0471	-	fiuR	Anti-sigma factor	25.5841	0	10.1665	1.24908e-254	2.51651	5.17219e-22
	PA0472	-	fiuI	Sigma factor	19.9896	5.43739e-193	8.67323	3.82224e-127	2.30475	1.13369e-11
	PA0476	-	fiuB	Permease	1.25143	0.0296379	1.35538	0.00348271	-1.08306	0.516852
	PA0478	+	fiuC	N-acetyltransferase	-1.30971	0.000270165	-1.89933	1.04251e-19	1.4502	1.11723e-07
	PA2466	-	foxA	TonB-dependent transporter	62.9367	0	28.7524	0	2.18892	7.40962e-16
	PA2467	-	foxR	Sigma regulator	17.5186	4.03398e-243	9.29555	1.22576e-177	1.88462	6.63905e-09
	PA2468	-	foxI	Anti-sigma regulator	9.81552	5.52085e-237	4.98408	2.00532e-140	1.96937	1.82666e-17
Ferri-enterobactin uptake
	PA0931	+	pirA	TonB-dependent transporter	17.5343	0	10.2558	5.77539e-292	1.70969	1.91741e-10
	PA1922	+	cirA	TonB-dependent transporter	-1.18787	0.484755	-1.15588	0.565214	-1.02767	0.920264
	PA2686	+	pfeR	Two-component system: regulator	8.10751	2.19787e-177	5.72163	2.91957e-133	1.41699	3.16254e-05
	PA2687	+	pfeS	Two-component system: sensor	5.5062	3.63947e-68	4.28757	2.27151e-52	1.28422	0.0253227
	PA2688	+	pfeA	TonB-dependent transporter	3.14068	3.84589e-18	1.96293	5.98735e-08	1.6	0.00194747
	PA4158	-	fepC	ABC transporter	10.7596	1.6218e-76	5.68053	4.91225e-52	1.89412	0.000392251
	PA4159	+	fepB	ABC transporter	3.51583	4.11145e-25	2.43368	1.04524e-14	1.44465	0.0139068
	PA4160	+	fepD	ABC transporter	4.20084	9.11317e-23	3.59014	2.96133e-19	1.17011	0.470368
	PA4161	+	fepG	ABC transporter	6.1088	2.44882e-36	4.74736	6.32541e-30	1.28678	0.256601
Ferri-citrate uptake
	PA3899	+	fecI	Sigma regulator	9.0121	8.88138e-127	7.38473	7.64158e-112	1.22037	0.143231
	PA3900	+	fecR	Anti-sigma regulator	10.1813	2.78477e-116	8.42018	3.97854e-104	1.20915	0.209738
	PA3901	+	fecA	TonB-dependent transporter	1.03827	0.665027	-1.30793	0.000742577	1.35798	0.000170121
Ferri-vibriobactin
	PA4156	-	fvbA	TonB-dependent transporter	4.14359	3.67302e-43	3.39268	8.2024e-34	1.22133	0.124412
	PA4157	+	fvbR	Regulator	-1.22697	0.000287707	-1.47274	2.94968e-12	1.2003	0.00145898
Ferri-aerobactin uptake
	PA4675	+	chtA	TonB-dependent transporter	5.27196	4.0955e-151	1.49196	4.10398e-11	3.53357	3.83596e-89
Ferri-mycobactin uptake
	PA1910	-	femA	TonB-dependent transporter	10.8175	9.08519e-119	5.55582	8.3134e-78	1.94705	1.09039e-06
	PA1911	-	femR	Anti-sigma factor	24.0314	5.17951e-248	13.2192	3.1246e-196	1.81792	3.81167e-06
	PA1912	-	femI	Sigma factor	2.40513	1.38195e-36	1.78642	1.10443e-17	1.34634	0.000104674
Unidentified metal & ferri-siderophore uptake
	PA0149	+	PA0149	Sigma regulator	4.70649	3.56527e-45	4.15457	1.70185e-39	1.13285	0.404772
	PA0150	+	PA0150	Anti-sigma regulator	1.32659	0.00779255	1.41291	0.00129896	-1.06507	0.63121
	PA0151	+	PA0151	TonB-dependent transporter	1.41332	0.00155596	1.31925	0.0117709	1.0713	0.609613
	PA2057	+	PA2057	TonB-dependent transporter	-1.61114	1.51451e-05	-1.19117	0.148909	-1.35257	0.00712603
	PA2070	-	PA2070	TonB-dependent transporter	1.76126	3.73619e-06	1.82752	1.14372e-06	-1.03762	0.825333
	PA2089	+	PA2089	TonB-dependent transporter	1.26601	0.003861	1.3154	0.00090962	-1.03901	0.708743
	PA2590	-	PA2590	TonB-dependent transporter	1.11081	0.356942	1.52524	0.000190149	-1.37308	0.0076979
	PA4514	-	piuA	TonB-dependent transporter	2.25388	1.01788e-30	-2.13995	4.81145e-33	4.82318	2.40731e-117
	PA4687	+	hitA	Periplasmic binding protein	-1.12164	0.0480884	1.18176	0.00411579	-1.32551	1.53033e-06
	PA4688	+	hitB	Permease	-1.34233	1.55914e-05	1.12145	0.112549	-1.50536	4.61687e-09
Bacterioferritin
	PA3531	+	bfrB	Bacterioferritin	-36.2555	0	-15.3849	1.06021e-300	-2.35657	3.25888e-41
	PA4235	-	ftnA	Bacterioferritin	-2.29525	3.04914e-40	-2.23272	1.26857e-37	-1.02801	0.716624
	PA4880	+	PA4880	Probable bacterioferritin	-8.02366	7.10922e-144	-24.5548	1.25653e-305	3.0603	3.10064e-54
Quorum sensing
	PA1432	+	lasI	Autoinducer synthesis protein LasI	-1.08589	0.282036	1.33684	9.45826e-05	-1.45167	8.34507e-07
	PA1430	+	lasR	Transcriptional regulator LasR	1.88417	8.10801e-24	2.69216	8.94747e-55	-1.42883	4.17685e-08
	PA3476	-	rhlI	Autoinducer synthesis protein RhlI	2.18297	8.22991e-26	3.03231	2.47829e-49	-1.38907	2.23056e-05
	PA3477	-	rhlR	Transcriptional regulator RhlR	4.25698	2.42087e-114	5.78937	1.67958e-161	-1.35997	2.27573e-06
	PA2587	-	pqsH	2-heptyl-3-hydroxy-4(1H)-quinolone synthase	2.5633	1.17506e-65	3.19276	8.64673e-97	-1.24556	0.000166931
	PA1003	-	mvfR	Transcriptional regulator MvfR	2.85569	8.50285e-83	4.16029	2.07342e-144	-1.45684	4.86779e-11
Phenazine biosynthesis
	PA4210	+	phzA1	Phenazine biosynthesis protein PhzA 1	4.50703	5.57909e-44	18.6764	7.4131e-115	0.241322	9.80175e-25
	PA4211	+	phzB1	Phenazine biosynthesis protein PhzB 1	12.7927	6.51011e-42	37.6249	1.55749e-71	0.340006	3.32147e-09
	PA4216	+	phzG1	Pyridoxal 5'-phosphate synthase	20.9326	5.17801e-74	41.145	1.54581e-86	0.50875	0.0425557
	PA1899	+	phzA2	Phenazine biosynthesis protein PhzA 2	2.45636	1.09248e-08	13.4375	6.66655e-35	0.182799	3.52395e-12
	PA1900	+	phzB2	Phenazine biosynthesis protein PhzB 2	2.70052	2.59701e-29	12.7366	4.62416e-121	0.212028	1.50867e-39
	PA1905	+	phzG2	Pyridoxal 5'-phosphate synthase	6.14511	4.6026e-19	5.66706	6.81028e-18	1.08436	0.824885
	PA4209	-	phzM	Probable phenazine-specific methyltransferase	14.3987	6.4716e-108	28.7802	3.56377e-153	0.5003	4.54866e-09
	PA4217	+	phzS	Flavin-containing monooxygenase	25.5968	4.70339e-100	51.6577	3.36215e-133	0.495509	6.8647e-07
	PA0051	+	phzH	Potential phenazine-modifying enzyme	2.43479	3.78861e-23	2.77423	9.07703e-29	0.877646	0.255264
Rhamnolipid biosynthesis
	PA3479	-	rhlA	Rhamnosyltransferase 1 subunit A	15.732	4.88405e-206	43.4204	0	-2.76	8.78852e-32
	PA3478	-	rhlB	Rhamnosyltransferase chain B	11.8554	1.41489e-184	47.4887	0	-4.00566	5.47223e-57
	PA1130	-	rhlC	Rhamnosyltransferase 2	13.2465	2.61674e-178	18.0804	4.9239e-210	-1.36492	0.00169603
Type 1 Secretion System
T1SS-Has
	PA3404	-	PA3404	Outer membrane protein	17.9	7e-117	17.9	2.9e-116	1	0.99
	PA3405	-	hasE	Membrane fusion protein	37.1	1.8e-174	28.7	1.9e-164	1.3	0.35
	PA3406	-	hasD	ABC transporter	33.2	1.6e-162	25.9	3.5e-152	1.3	0.3
	PA3407	-	hasAp	Heme acquisition protein	301	0	256.4	0	1.2	0.18
T1SS-Apr
	PA1245	+	aprX	Uncharacterized protein	47.4	0	76.3	0	-1.6	2.8e-12
	PA1246	+	aprD	ABC transporter	39.1	0	63.3	0	-1.6	6e-10
	PA1247	+	aprE	Membrane fusion protein	18.1	3.06717e-300	36.6	0	-2	1.5e-18
	PA1248	+	aprF	Outer membrane protein	15.8	5.6e-307	23.4	0	-1.5	1.1e-06
	PA1249	+	aprA	Alkaline protease	125.7	0	167.5	0	-1.3	0.0029
PA1874-PA1877
	PA1874	+	PA1874	Adhesin	3.90382	2.77113e-77	3.59457	4.99528e-69	1.08603	0.350671
	PA1875	+	PA1875	Outer membrane protein	2.6	9.1e-41	2.5	1.2e-36	1.1	0.56
	PA1876	+	PA1876	ABC transporter	3.6	4.3e-77	3.3	6.9e-69	1.1	0.36
	PA1877	+	PA1877	Membrane fusion protein	2.6	3.1e-24	3.1	1.5e-31	-1.2	0.15
PA4142-PA4144
	PA4142	+	PA4142	Membrane fusion protein	7	3.3e-144	23.9	3.4e-287	-3.4	9.5e-40
	PA4143	+	PA4143	ABC transporter	4.7	1.9e-107	10.9	2e-198	-2.3	2.2e-19
	PA4144	+	PA4144	Outer membrane protein	5.7	7.8e-57	12	1.7e-91	-2.1	7.9e-07
Type 2 Secretion System
T2SS-Xcp
	PA3095	-	xcpZ	Type II secretion system protein M	4.3	5.9e-93	2.8	1.2e-51	1.5	7.4e-08
	PA3096	-	xcpY	Type II secretion system protein L	3.5	1.2e-100	2.4	5.9e-54	1.4	4.5e-09
	PA3097	-	xcpX	Type II secretion system protein K	2.6	2.5e-60	2.2	9.6e-44	1.2	0.019
	PA3098	-	xcpW	Type II secretion system protein J	3.5	6.6e-108	2.9	6.7e-84	1.2	0.01
	PA3099	-	xcpV	Type II secretion system protein I	3.3	2.4e-68	2.8	1.6e-52	1.2	0.037
	PA3100	-	xcpU	Type II secretion system protein H	3.6	4e-90	2.9	1.8e-63	1.3	0.0011
	PA3101	-	xcpT	Type II secretion system protein G	3.9	5.9e-97	2.8	1.2e-56	1.4	2.8e-07
	PA3102	-	xcpS	Type II secretion system protein F	2.3	3.2e-60	2.8	5.4e-87	-1.2	0.00082
	PA3103	-	xcpR	ABC transporter	2.6	8.5e-65	2.8	2.5e-75	-1.1	0.2
	PA3104	+	xcpP	Type II secretion system protein N	2.8	1.9e-77	3.6	1.2e-114	-1.3	2.9e-05
	PA3105	+	xcpQ	Outer membrane protein	2.6	2.4e-52	2.8	2.9e-61	-1.1	0.23
	PA4528	+	pilD	Aspartic-type endopeptidase	-1.2	0.0016	1.3	3.8e-05	-1.5	4.5e-13
	PA0026	+	plcB	Phospholipase	4.5	5.7e-138	6.2	5.9e-195	-1.4	1.5e-07
	PA0572	-	PA0572	Putative protease	10.4	1.5e-116	24	8.2e-190	-2.3	1.5e-17
	PA0844	-	plcH	Hemolytic phospholipase	1.9	2.3e-11	2	3e-13	-1.1	0.59
	PA0852	-	cbpD	Chitin binding protein	7.9	1.8e-110	16.8	3.6e-184	-2.1	9.4e-17
	PA1148	-	toxA	Exotoxin A	20.5875	0	32.9532	0	-1.60064	6.10768e-07
	PA1169	+	PA1169	Arachidonate 15-lipoxygenase	4.1	2.9e-64	3.8	1.5e-58	1.1	0.5
	PA1871	+	lasA	Protease-elastase	45.5	0	66.6	0	-1.5	6e-06
	PA2862	+	lipA	Triacylglycerol lipase	72	0	35.7	0	2	3e-14
	PA2939	+	PA2939	Leucine aminopetidase	50.5	0	52.3	0	-1	0.73
	PA3296	+	phoA	Alkaline phosphatase	-6.6	6.3e-10	1.1	0.81	-7.2	3.9e-10
	PA3319	-	plcN	Phospholipase	-1.7	0.00042	1.3	0.14	-2.2	8.4e-07
	PA3724	-	lasB	Protease-elastase	44.3	3.7e-263	84.3	0	-1.9	1.9e-11
	PA4175	+	piv	Protease	57.2	0	84.8	0	-1.5	2.7e-06
	PA4813	-	lipC	Triacylglycerol lipase	3.6	1.8e-28	3	3.2e-22	1.2	0.22
T2SS-Hxc
	PA0677	-	hxcW	Putative pseudopilin	-1.5	0.098	-1.3	0.35	-1.2	0.55
	PA0679	+	hxcP	Hypothetical protein	1.7	2e-06	1.6	4.6e-06	1	0.91
	PA0680	-	hxcV	Putative pseudopilin HxcV	-1.5	0.069	-1.1	0.73	-1.4	0.18
	PA0681	+	hxcT	Pseudopilin HxcT	-1.1	0.7	-1.3	0.069	1.2	0.19
	PA0682	+	hxcX	Type II secretion system protein K	-3.1	2.1e-05	-1.7	0.059	-1.8	0.027
	PA0683	+	hxcY	Probable type II secretion system protein	-1.2	0.28	1.1	0.67	-1.4	0.15
	PA0685	+	hxcQ	Probable type II secretion system protein	-1.6	0.00026	-1.2	0.31	-1.4	0.014
	PA0686	+	hxcR	Probable type II secretion system protein HxcR	-2.1	0.00051	-1.6	0.052	-1.4	0.17
	PA0688	+	lapA	Low molecular weight alkaline phosphatase L	1	0.66	1.5	0.00011	-1.4	0.00092
Type 3 Secretion System
	PA1690	-	pscU	Translocation protein in type III secretion	-3.6	1.8e-31	-1.4	0.0041	-2.5	2.4e-18
	PA1691	-	pscT	Translocation protein in type III secretion	-5.7	5.3e-45	-2	4.3e-06	-2.9	6.6e-22
	PA1692	-	pscS	Translocation protein in type III secretion	-7.3	1.6e-58	-2.2	9.5e-08	-3.3	1.5e-28
	PA1693	-	pscR	Translocation protein in type III secretion	-2.8	1.4e-50	-1.3	9e-05	-2.1	5.5e-28
	PA1694	-	pscQ	Translocation protein in type III secretion	-14	1.4e-127	-2.6	3.8e-15	-5.3	7.7e-67
	PA1695	-	pscP	Translocation protein in type III secretion	-21.4	1.9e-129	-3.6	1.6e-20	-6	4.4e-61
	PA1696	-	pscO	Translocation protein in type III secretion	-20.6	1.5e-125	-3.1	1.3e-12	-6.6	3e-72
	PA1697	-	pscN	ATP synthase in type III secretion system	-26.9	2.03056e-300	-3.9	3.1e-51	-6.8	8.5e-150
	PA1698	+	popN	Type III secretion outer membrane protein PopN precursor	-15.3	1.4e-267	-2.7	1.3e-28	-5.6	1.3e-144
	PA1699	+	pcr1	Type III secretion protein Pcr1	-11.4	3.5e-89	-2.8	4.8e-11	-4.1	2.3e-45
	PA1700	+	pcr2	Type III secretion protein Pcr2	-9.2	6.3e-67	-2	8.5e-06	-4.5	5.6e-40
	PA1701	+	pcr3	Type III secretion protein Pcr3	-16.6	7.5e-57	-3.9	1e-10	-4.3	4.2e-24
	PA1702	+	pcr4	Type III secretion protein Pcr4	-13.7	6.1e-42	-4.1	1.6e-08	-3.4	6.8e-17
	PA1703	+	pcrD	Type III secretory apparatus protein PcrD	-3.6	1.4e-91	-1.1	0.055	-3.2	1.8e-75
	PA1704	+	pcrR	Transcriptional regulator protein PcrR	-1.5	0.002	1.6	0.0018	-2.3	5e-10
	PA1705	+	pcrG	Regulator in type III secretion	-16.7	5.5e-77	-2.8	3.5e-08	-6.1	1.2e-43
	PA1706	+	pcrV	Type III secretion protein PcrV	-13.6	1.1e-258	-3	4.7e-41	-4.6	5.9e-115
	PA1707	+	pcrH	Regulatory protein PcrH	-9.5	1.1e-132	-1.6	2.8e-06	-5.8	1.1e-92
	PA1708	+	popB	Translocator protein PopB	-5.3	5.4e-121	-1.2	0.027	-4.5	2e-100
	PA1709	+	popD	Translocator outer membrane protein PopD	-4.6	6.5e-86	-1.1	0.31	-4.2	4.8e-77
	PA1710	+	exsC	ExsC, exoenzyme S synthesis protein C	-6.3	3.4e-119	-2.4	1.4e-29	-2.6	2e-36
	PA1711	+	exsE	ExsE	-4.7	3.2e-82	-1.9	1.3e-13	-2.5	2.3e-33
	PA1712	+	exsB	Exoenzyme S synthesis protein B	-6.1	1.5e-126	-1.8	2.1e-13	-3.3	1.5e-65
	PA1713	+	exsA	Transcriptional regulator ExsA	-3.5	8.3e-97	-1	0.49	-3.4	5.6e-90
	PA1714	+	exsD	ExsD	-3.5	1.2e-125	-1.1	0.015	-3.1	1e-101
	PA1715	+	pscB	Type III export apparatus protein	-5.6	2.1e-100	-1.3	0.0019	-4.2	2.2e-75
	PA1716	+	pscC	Type III secretion outer membrane protein PscC	-6	1.5e-168	-1.7	5.3e-15	-3.5	5.6e-93
	PA1717	+	pscD	Type III export protein PscD	-4.6	1.4e-77	-1.3	0.0015	-3.4	8.2e-55
	PA1718	+	pscE	Type III export protein PscE	-3.5	3.1e-20	-1.1	0.71	-3.3	1.8e-18
	PA1719	+	pscF	Type III export protein PscF	-2.9	3.9e-26	-1.1	0.44	-2.6	4.4e-22
	PA1720	+	pscG	Type III export protein PscG	-2.5	4.2e-21	1.1	0.38	-2.7	1.2e-24
	PA1721	+	pscH	Type III export protein PscH	-2.7	5.7e-14	1.1	0.71	-2.9	6e-15
	PA1722	+	pscI	Type III export protein PscI	-2.7	4.8e-16	1.1	0.68	-2.9	2.7e-17
	PA1723	+	pscJ	Type III export protein PscJ	-2.8	2.7e-25	-1.2	0.091	-2.4	1.1e-17
	PA1724	+	pscK	Type III export protein PscK	-2.4	3.6e-14	-1.4	0.015	-1.7	6.7e-07
	PA1725	+	pscL	Type III export protein PscL	-1.4	0.0015	1	0.91	-1.4	0.0014
	PA0044	+	exoT	GTPase activator & ADP-ribosyltransferase	-8.2	2.5e-236	-1.7	7.7e-15	-5	2.3e-149
	PA2191	-	exoY	Adenylate cyclase activity	-4.9	1.7e-102	-1.1	0.17	-4.3	5.7e-91
	PA3841	-	exoS	GTPase activator & ADP-ribosyltransferase	-4.9	6.2e-140	1	0.82	-5	7.3e-142
Type 6 Secretion System
T6SS-H1
	PA0070	-	tagQ1	TagQ1	-2.19058	9.68456e-40	-2.27592	2.30925e-43	1.03896	0.593771
	PA0071	-	tagR1	TagR1	-1.77256	7.05499e-25	-1.89164	2.18107e-30	1.06718	0.30052
	PA0072	-	tagS1	TagS1	-1.63682	1.33959e-07	-1.96096	3.58283e-13	1.19803	0.0627848
	PA0073	-	tagT1	ABC transporter ATP-binding protein	-1.58297	4.16264e-06	-1.75618	1.5409e-08	1.10942	0.341868
	PA0074	-	ppkA	Ser/Thr kinase PpkA	-2.54719	1.31434e-58	-2.44782	9.46081e-54	-1.04059	0.560142
	PA0075	-	pppA	Ser/Thr phosphatase PppA	-2.7597	7.86794e-59	-2.44954	2.01027e-45	-1.12662	0.0617434
	PA0076	-	tagF1/pppB	TagF1	-2.53248	8.88514e-46	-2.16815	9.41846e-32	-1.16804	0.0206769
	PA0077	-	icmF1	Intracellular multiplication IcmF1	-2.13938	2.12281e-42	-2.03677	3.35379e-37	-1.05038	0.449122
	PA0078	-	tssL1/dotU1	Hcp secretion island protein TssL1/DotU1	-2.00571	9.26615e-36	-1.79921	1.2076e-25	-1.11478	0.0693303
	PA0079	-	tssK1/hsiJ1	Hcp secretion island protein TssK1/HsiJ1	-2.54992	2.83087e-66	-2.08709	2.31072e-41	-1.22176	0.000325617
	PA0080	-	tssJ1/lip1	Lipoprotein TssJ1/Lip1	-2.58885	1.46632e-65	-2.27644	1.0502e-48	-1.13724	0.022814
	PA0081	-	fha1	Forkhead-associated protein Fha1	-2.12326	8.46478e-35	-1.63939	1.00301e-15	-1.29515	4.30343e-05
	PA0082	+	tssA1/hsiA1	Hcp secretion island protein TssA1/HsiA1	-2.12606	1.79748e-27	-2.33287	4.1912e-34	1.09728	0.228725
	PA0083	+	tssB1/hsiB1	Hcp secretion island protein TssB1/HsiB1	-2.02753	1.36733e-34	-2.46804	4.01547e-55	1.21727	0.00105451
	PA0084	+	tssC1/hsiC1	Hcp secretion island protein TssC1/HsiC1	-2.12247	1.66953e-30	-2.20447	2.43876e-33	1.03863	0.633608
	PA0085	+	hcp1	Haemolysin coregulated protein 1	-3.88976	7.13672e-96	-4.08082	3.79639e-102	1.04912	0.52932
	PA0086	+	tagJ1/hsiE1	Hcp secretion island protein TagJ1/HsiE1	-2.68131	3.65623e-72	-2.61776	1.36586e-68	-1.02428	0.711787
	PA0087	+	tssE1/hsiF1	Hcp secretion island protein TssE1/HsiF1	-4.49557	6.10755e-108	-4.00962	2.02269e-91	-1.12119	0.0857603
	PA0088	+	tssF1/hsiG1	Hcp secretion island protein TssF1/HsiG1	-4.31882	1.73345e-108	-4.62366	2.80347e-118	1.07058	0.338792
	PA0089	+	tssG1/hsiH1	Hcp secretion island protein TssG1/HsiH1	-4.16422	3.83732e-65	-4.43737	9.24244e-71	1.0656	0.488448
	PA0090	+	clpV1	ATPase	-2.9165	8.53985e-59	-3.70267	7.94419e-86	1.26956	0.000445956
	PA0091	+	vgrG1	Val/Gly repeats secreted protein G1	-3.23679	5.12633e-84	-4.36631	4.13544e-130	1.34896	4.62129e-07
	PA1844	-	tse1	Secreted protein Tse1	-1.38907	0.00162345	-2.62565	5.49433e-24	1.89022	6.18289e-12
	PA1845	-	tsi1	Tsi1	-1.26754	0.0139182	-2.25895	2.85007e-20	1.78216	2.82179e-11
	PA2683	-	tsi5	Tsi5	1.01384	0.826447	-1.84443	1.20846e-28	1.86995	1.8956e-29
	PA2684	-	tse5	Tse5	-2.24739	8.77248e-33	-3.65574	3.26802e-79	1.62666	1.4466e-12
	PA2685	-	vgrG4	Val/Gly repeats secreted protein G4	-2.15325	3.83839e-26	-2.93859	2.35182e-49	1.36472	3.19751e-05
	PA2702	+	tse2	Secreted protein Tse2	-1.14302	0.046603	-1.60152	1.02623e-13	1.40114	1.15487e-07
	PA2703	+	tsi2	Tsi2	1.00842	0.935551	-1.39149	0.00048283	1.4032	0.000475774
	PA3484	+	tse3	Secreted protein Tse3	-1.83489	1.45804e-28	-2.14156	1.98997e-44	1.16713	0.00573009
	PA3485	+	tse3	Tsi3	-1.41279	2.18562e-06	-1.70654	8.17506e-14	1.20792	0.00962092
	PA3486	+	vrgG4b	Val/Gly repeats secreted protein G4b	-4.10407	1.11476e-70	-3.29793	5.75355e-49	-1.24444	0.00268524
T6SS-H2
	PA1511	-	vgrG2	Val/Gly repeats secreted protein G2	-2.06463	1.07748e-17	-1.80876	7.5485e-12	-1.14146	0.128909
	PA1656	+	hsiA2	Hcp secretion island protein A2	-2.38187	2.55031e-43	-1.91059	8.5307e-25	-1.24667	0.000764092
	PA1657	+	hsiB2	Hcp secretion island protein B2	-2.13789	4.84929e-17	-2.86657	6.39674e-31	1.34084	0.00187715
	PA1658	+	hsiC2	Hcp secretion island protein C2	-1.6775	7.89497e-07	-2.63305	3.83246e-20	1.56963	3.14033e-05
	PA1659	+	hsiF2	Hcp secretion island protein F2	-1.60882	6.22407e-08	-1.90434	2.12715e-13	1.18369	0.0736946
	PA1660	+	hsiG2	Hcp secretion island protein G2	-1.60076	7.68657e-11	-2.09463	1.14936e-24	1.30852	0.000307957
	PA1661	+	hsiH2	Hcp secretion island protein H2	-1.95694	1.92748e-25	-3.0885	2.12717e-70	1.57823	1.86484e-13
	PA1662	+	clpV2	ATPase	-1.62363	1.54548e-09	-2.52742	8.25558e-31	1.55664	6.13261e-08
	PA1663	+	sfa2	Sigma factor activator Sfa2	-2.32236	5.56895e-29	-2.59708	1.41343e-36	1.11829	0.174283
	PA1664	+	orfX	OrfX	-2.23834	1.02847e-09	-2.8698	4.10143e-16	1.28211	0.0524293
	PA1665	+	fha2	Forkhead-associated protein Fha2	-1.1926	0.0571256	-2.00799	8.95062e-15	1.68371	1.25197e-08
	PA1666	+	lip2	Lipoprotein Lip2	-1.54299	1.58473e-05	-2.17478	7.11949e-15	1.40945	0.000847898
	PA1667	+	hsiJ2	Hcp secretion island protein J2	-1.40211	0.000187927	-2.05453	1.04781e-15	1.46532	3.4983e-05
	PA1668	+	dotU2	Defect in organelle trafficking U2	-1.52425	1.48727e-05	-2.62413	8.21918e-24	1.72159	1.67846e-08
	PA1669	+	icmF2	Intracellular multiplication IcmF2	-1.49516	1.80336e-05	-2.65579	2.08627e-25	1.77626	1.53336e-09
	PA1670	+	stp1	Ser/Thr phosphatase Stp1	-1.31906	0.00288146	-1.77123	3.67014e-10	1.3428	0.0017261
	PA1671	+	stk1	Ser/thr kinase Stk1	-1.17981	0.0985647	-1.7614	3.50105e-09	1.49295	4.11163e-05
T6SS-H3
	PA2359	-	sfa3	Sigma factor activator Sfa3	-1.38152	0.00095951	-1.77259	1.14976e-09	1.28307	0.00811471
	PA2360	-	hsiA3	Hcp secretion island protein A3	8.9477	1.55787e-238	4.87934	5.36378e-145	1.83379	4.8148e-16
	PA2361	-	icmF3	Intracellular multiplication IcmF3	5.68175	7.71096e-187	4.19957	2.31807e-135	1.35294	4.11859e-06
	PA2362	-	dotU3	Defect in organelle trafficking U3	3.75547	3.41313e-78	3.98292	2.01281e-83	-1.06056	0.550175
	PA2363	-	hsiJ3	Hcp secretion island protein J3	5.39448	1.46873e-166	4.52884	1.26158e-137	1.19114	0.0094345
	PA2364	-	lip3	Lipoprotein Lip3	2.5227	5.5468e-37	2.58784	1.29682e-38	-1.02582	0.790667
	PA2365	+	hsiB3	Hcp secretion island protein B3	13.0711	0	7.94386	5.51984e-243	1.64544	1.81345e-13
	PA2366	+	hsiC3	Hcp secretion island protein C3	29.5945	1.15899e-299	13.6969	2.95366e-203	2.16068	3.3921e-19
	PA2367	+	hcp3	Haemolysin coregulated protein 3	39.3937	0	13.7666	1.09105e-213	2.86153	2.59766e-26
	PA2368	+	hsiF3	Hcp secretion island protein F3	40.768	8.44088e-174	15.7435	8.56076e-130	2.58952	7.19573e-07
	PA2369	+	hsiG3	Hcp secretion island protein G3	38.7449	5.45183e-207	12.0482	3.5674e-121	3.21583	1.47711e-22
	PA2370	+	hsiH3	Hcp secretion island protein H3	40.5725	3.82912e-255	14.2294	3.92659e-181	2.85132	1.71826e-12
	PA2371	+	clpV3	ATPase	36.4628	0	12.0588	2.03336e-209	3.02375	1.5031e-33
	PA2372	+	PA2371	Hypothetical protein	9.78639	3.31034e-237	8.88204	2.46017e-221	1.10182	0.246998
	PA2373	+	vgrG3	Val/Gly repeats secreted protein G3	6.87322	5.03214e-223	6.22872	3.38403e-204	1.10347	0.161327
	PA2374	+	PA2374	Hypothetical protein	12.6086	1.75306e-141	7.96772	1.77495e-108	1.58246	0.000325617
Multidrug efflux systems & OprD porin
MexAB-OprM
	PA0424	-	mexR	Multidrug resistance operon repressor	-2.2	2.2e-31	-1.5	1.9e-08	-1.5	4.9e-09
	PA0425	+	mexA	Membrane fusion protein	1	0.77	1.2	0.013	-1.1	0.04
	PA0426	+	mexB	Efflux transporter	-1.2	0.022	1.1	0.075	-1.3	5.7e-05
	PA0427	+	oprM	Outer membrane protein	-1.1	0.037	1.1	0.066	-1.3	0.00011
MexCD-OprJ
	PA4600	+	nfxB	Transcriptional regulator	-1.2	0.098	1.2	0.085	-1.3	0.00086
	PA4599	-	mexC	Membrane fusion protein	5.6	5.2e-85	10.2	9.7e-137	-1.8	8.9e-10
	PA4598	-	mexD	Efflux transporter	9.8	6.5e-187	15.9	5.9e-251	-1.6	4.8e-09
	PA4597	-	oprJ	Outer membrane protein	11.7	2.5e-247	16.9	5.8e-300	-1.4	2e-05
MexEF-OprN
	PA2491	-	mexS	Oxidoreductase	1.4	2.7e-11	-1	0.72	1.5	4.8e-12
	PA2492	+	mexT	Transcriptional regulator	1.2	0.025	-1	1	1.2	0.034
	PA2493	+	mexE	Membrane fusion protein	1.1	0.49	1.4	0.022	-1.3	0.14
	PA2494	+	mexF	Efflux transporter	1.4	0.00031	1.4	0.002	1.1	0.7
	PA2495	+	oprN	Outer membrane protein	1.5	0.0013	1.5	0.0024	1	0.9
MexGHI-OpmD
	PA4205	+	mexG	Uncharacterized protein	6.8	9.5e-150	4.9	3.3e-109	1.4	3.8e-05
	PA4206	+	mexH	Membrane fusion protein	5.6	1.4e-111	5.3	1.5e-105	1.1	0.58
	PA4207	+	mexI	Efflux transporter	3.9	1.7e-112	5	1.1e-149	-1.3	0.00023
	PA4208	+	opmD	Outer membrane protein	4.1	1.1e-69	4.7	3.2e-80	-1.1	0.19
MexJK-OprM
	PA3678	+	mexL	Transcriptional regulator	-5.4	6.8e-164	-1.3	0.00012	-4.2	3.1e-124
	PA3677	-	mexJ	Membrane fusion protein	-9.1	2e-172	-1.9	5.1e-16	-4.8	4.1e-97
	PA3676	-	mexK	Efflux transporter	-11.1	3.6e-273	-1.2	0.001	-8.9	1.3e-232
	PA0427	+	oprM	Outer membrane protein	-1.1	0.037	1.1	0.066	-1.3	0.00011
MexXY-OprM
	PA2020	+	mexZ / amrR	Transcriptional regulator	1.5	4.2e-15	1.3	6.1e-07	1.2	0.0087
	PA2019	-	mexX / amrA	Membrane fusion protein	2	3.9e-31	1.7	1.4e-18	1.2	0.0095
	PA2018	-	mexY / amrB	Efflux transporter	1.4	9.4e-08	1.3	0.00044	1.1	0.11
	PA0427	+	oprM	Outer membrane protein	-1.1	0.037	1.1	0.066	-1.3	0.00011
OprD porin
	PA0958	-	oprD	Outer membrane porin	-1.4	6.3e-09	-1.5	2.4e-09	1	0.88
Glucose metabolism
Glucose import
	PA3186	-	oprB	Glucose porin	1.19987	0.0917745	1.00883	0.940123	1.18936	0.134822
	PA3187	-	gltK	ATP-binding component of ABC transporter	-2.21442	1.25559e-08	-1.97059	1.68215e-06	-1.12373	0.458443
	PA3193	-	glk	Glucokinase	-1.43455	5.55208e-10	-1.5667	1.12455e-14	1.09212	0.168255
	PA3194	-	edd	Phosphogluconate dehydratase	-4.65407	5.80855e-61	-2.88874	1.16943e-30	-1.6111	2.85355e-07
	PA3181	-	eda	Keto-hydroxyglutarate-aldolase/keto-deoxy- phosphogluconate aldolase	-1.93121	6.06408e-14	-2.09904	2.97382e-17	1.08691	0.400143
Gluconate
	PA2290	-	gcd	Glucose dehydrogenase	2.63154	7.85645e-53	3.91144	2.92775e-99	-1.48637	1.63104e-09
	PA2322	+	gnuT/gntP	Gluconate permease	2.48369	4.11544e-16	2.28745	1.18777e-13	1.08579	0.572769
	PA2321	+	gnuK	Gluconokinase	1.4158	0.000278236	1.58855	1.7569e-06	-1.12202	0.303993
2-ketogluconate
	PA2265	+	gad	Gluconate dehydrogenase	-4.69391	9.00669e-75	-3.29666	5.24482e-45	-1.42384	1.58152e-05
	PA2262	+	kguT/kgT	2-ketogluconate transporter	1.37045	0.0302244	1.41739	0.0181033	-1.03425	0.859002
	PA2261	+	kguK	2-ketogluconate kinase	1.05348	0.757436	1.09915	0.573996	-1.04335	0.828093
	PA2263	+	kguD	2-hydroxyacid dehydrogenase	1.60688	0.0028963	2.0071	2.51639e-05	-1.24906	0.259256
Pentose phosphate pathway
	PA3183	-	zwf-1	Glucose-6-phosphate 1-dehydrogenase	-7.21805	2.48549e-72	-2.50078	6.07541e-18	-2.88631	2.13393e-23
	PA3182	-	pgl	6-phosphogluconolactonase	-2.36032	7.34936e-19	-1.99242	1.82558e-12	-1.18465	0.100411
Glycolysis
	PA3195	+	gapA	Glyceraldehyde-3-phosphate dehydrogenase	-4.34543	1.39406e-41	-3.86745	1.2987e-35	-1.12359	0.328248
	PA0552	+	pgK	Phosphoglycerate kinase	-1.37906	6.33109e-08	-1.5003	9.23746e-12	1.08792	0.204615
	PA5131	+	gpmI / pgm	2,3-bisphosphoglycerate-independent phosphoglycerate mutase	1.21901	0.000556348	1.08623	0.165873	1.12224	0.063394
	PA3635	-	eno	Phosphopyruvate hydratase	-1.01792	0.803131	-1.40202	2.09265e-07	1.37734	1.61196e-06
	PA1498	-	pykF	Pyruvate kinase	-1.14521	0.262094	-1.07402	0.574857	-1.06629	0.641691
	PA4329	+	pykA	Pyruvate kinase	-1.16299	0.0236301	-1.59952	7.04918e-13	1.37536	2.2701e-06
Lipid metabolism
Fatty acids degradation
	PA3299	-	fadD1	Long-chain-fatty-acid--CoA ligase	-1	0.57	1.1	0.1	-1.1	0.031
	PA3300	-	fadD2	Long-chain-fatty-acid--CoA ligase	2.1	9.6e-39	2	3.2e-34	1	0.5
	PA3860	-	fadD3	Probable AMP-binding enzyme	4.4	1.6e-166	5.3	6.7e-204	-1.2	0.0017
	PA1617	+	fadD4	Probable AMP-binding enzyme	7.5	6.6e-210	3	6.3e-69	2.5	9.5e-49
	PA2893	+	fadD5 / atuH	Putative very-long chain acyl-CoA synthetase	2.9	8.7e-56	2.2	4.2e-32	1.3	0.00014
	PA3924	-	fadD6	Probable medium-chain acyl-CoA ligase	17.7	0	6.8	4.2e-210	2.6	4e-45
	PA1736	+	PA1736	Probable acyl-CoA thiolase	2.8	1.6e-66	2.9	2.1e-69	-1	0.73
	PA1737	+	PA1737	Probable 3-hydroxyacyl-CoA dehydrogenase	5.3	9.4e-187	4.5	2.6e-156	1.2	0.01
	PA3013	-	foaB / fadB5	3-ketoacyl-CoA thiolase	2.4	4.4e-33	2.5	2.9e-37	-1.1	0.49
	PA3014	-	faoA / fadA5	Fatty acid oxidation complex subunit alpha	2	5.5e-23	2	4.1e-22	1	0.89
	PA2815	+	fadE	Probable acyl-CoA dehydrogenase	3.90632	1.83674e-92	2.21822	4.83117e-34	1.76101	2.90789e-17
	PA4589	-	fadL	Probable outer membrane protein	6.84655	3.78405e-186	8.6439	7.08522e-221	-1.26252	0.00342954
Choline degradation
	PA3933	+	betT3	Probable choline transporter	2.62449	1.5992e-57	2.38989	1.71498e-47	1.09816	0.176053
	PA5372	-	betA	Choline dehydrogenase	2.3216	3.52042e-17	3.58711	3.07907e-36	-1.5451	3.02057e-05
	PA5373	-	betB	Betaine aldehyde dehydrogenase	3.06975	8.74588e-29	3.3777	2.83042e-33	-1.10032	0.40974
	PA5374	-	betI	Transcriptional regulator BetI	1.20173	0.0351101	1.45305	1.56849e-05	-1.20913	0.0403051
	PA5375	+	betT1	Choline transporter BetT	4.43235	1.01299e-46	5.42011	7.05552e-58	-1.22285	0.0840481
Glycerol degradation
	PA3581	+	glpF	Glycerol uptake facilitator protein	3.72676	2.5837e-118	27.3307	0	-7.33364	6.47965e-141
	PA3582	+	glpK	Glycerol kinase	6.9347	4.08085e-220	18.8595	0	-2.71959	2.14371e-52
	PA3583	+	glpR	Glycerol-3-phosphate regulon repressor	1.61797	1.5122e-17	1.78094	3.32308e-24	-1.10073	0.139073
	PA3584	+	glpD	Glycerol-3-phosphate dehydrogenase	3.19647	8.75485e-55	16.7566	6.72971e-237	-5.24222	1.41246e-85
	PA5235	+	glpT	Glycerol-3-phosphate transporter	1.7209	6.22821e-16	5.01786	3.50906e-109	-2.91584	1.25318e-47
Phospholipases and lipases
	PA0843	-	plcR	Phospholipase accessory protein PlcR	1.73867	1.67361e-07	-1.07058	0.513498	1.86139	5.08904e-09
	PA0844	-	plcH	Hemolytic phospholipase C precursor	1.89487	2.28125e-11	2.03084	3.04197e-13	-1.07175	0.591418
	PA2862	+	lipA	Lactonizing lipase precursor	72.0195	0	35.6726	0	2.0189	3.04628e-14
	PA2863	+	lipH	Lipase modulator protein	43.394	2.19827e-216	28.6054	5.80857e-195	1.51699	0.0395651
	PA2949	+	PA2949	Probable lipase	2.32173	4.4814e-48	1.73659	1.82051e-22	1.33695	3.58189e-06
	PA4813	-	lipC	Lipase LipC	3.59432	1.81525e-28	2.96757	3.20384e-22	1.2112	0.216354
Acyclic Terpens Utilization (Atu)
	PA2885	-	atuR	Repressor of atu genes	-1.67407	1.52153e-18	-1.69772	2.15766e-19	1.01413	0.848156
	PA2886	+	atuA	Expressed protein with apparent function in citronellol catabolism	3.00204	3.79074e-57	1.72493	4.1446e-16	1.74039	1.03769e-14
	PA2887	+	atuB	Dehydrogenase involved in catabolism of citronellol	2.98385	2.49573e-63	2.16343	2.51246e-34	1.37922	7.90425e-06
	PA2888	+	atuC	Geranyl-CoA carboxylase, beta-subunit	3.24902	1.34519e-89	2.54039	6.21562e-59	1.27894	0.000145719
	PA2889	+	atuD	Citronellyl-CoA dehydrogenase involved in catabolism of citronellol	3.94857	2.70108e-105	2.85709	3.74608e-65	1.38203	1.57009e-06
	PA2890	+	atuE	Isohexenylglutaconyl-CoA hydratase	4.33511	1.02887e-49	3.43593	2.11236e-37	1.2617	0.0530434
	PA2891	+	atuF	Geranyl-CoA carboxylase, alpha-subunit	3.55601	1.528e-59	2.50444	2.16133e-33	1.41988	2.80503e-05
	PA2892	+	atuG	Short chain dehydrogenase involved in catabolism of citronellol	3.87584	4.22052e-62	2.15102	8.31185e-24	1.80187	5.21494e-11
	PA2893	+	atuH	Very-long chain acyl-CoA synthetase	2.93474	8.71231e-56	2.19203	4.17573e-32	1.33882	0.00014186
Leucine Isovalerate Utilization (Liu)
	PA2011	-	liuE	3-hydroxy-3-isohexenylglutaryl-CoA/hydroxy-methylglutaryl-CoA lyase	2.49835	3.0914e-42	-1.05972	0.416823	2.64754	1.03303e-46
	PA2012	-	liuD	Methylcrotonyl-CoA carboxylase, alpha-subunit	2.67555	2.46967e-30	1.16912	0.077767	2.28852	1.82393e-21
	PA2013	-	liuC	3-methylglutaconyl-CoA hydratase	2.51434	3.1248e-24	1.29922	0.00432672	1.93527	1.04803e-12
	PA2014	-	liuB	Methylcrotonyl-CoA carboxylase, beta-subunit	2.53328	5.15904e-22	1.35244	0.00196722	1.87312	1.79349e-10
	PA2015	-	liuA	Isovaleryl-CoA dehydrogenase	3.16295	1.78973e-38	1.43844	4.22966e-05	2.19887	1.29904e-18
	PA2016	-	liuR	Regulator of liu genes	1.53569	2.60125e-16	-1.32446	5.32825e-08	2.03397	4.78524e-42
Pyrroloquinoline quinone (PQQ)-dependent ethanol dehydrogenase
	PA1973	+	pqqF	Coenzyme PQQ synthesis protein F	1.80766	5.40619e-21	1.43391	9.18341e-09	1.26065	0.000610341
	PA1974	+	PA1974	Uncharacterized protein	-1.22562	0.295682	1.09872	0.664203	-1.34661	0.152906
	PA1975	+	PA1975	Uncharacterized protein	2.00336	1.89692e-09	1.3623	0.00552852	1.47058	0.00247627
	PA1976	+	ercS'	ErcS	2.33703	2.04129e-25	2.06083	2.9039e-19	1.13402	0.206723
	PA1977	-	PA1977	Uncharacterized protein	3.54882	1.4817e-11	2.73363	2.06861e-08	1.29821	0.32164
	PA1978	-	erbR	Glycerol metabolism activator, AgmR	2.21731	6.01513e-18	2.21706	9.31652e-18	1.00011	0.999328
	PA1979	+	eraS	Sensor kinase EraS	4.38504	2.17578e-22	3.04294	4.80247e-15	1.44105	0.0761989
	PA1980	+	eraR	Response regulator EraR	3.94409	9.42594e-20	2.36072	4.25764e-10	1.67072	0.00653095
	PA1982	-	exaA	Quinoprotein ethanol dehydrogenase	1.57826	2.11722e-05	1.35029	0.00492088	1.16883	0.211834
	PA1984	+	exaC	NAD+ dependent aldehyde dehydrogenase ExaC	3.85228	1.12479e-09	2.56816	4.58013e-06	1.50001	0.174918
	PA1985	+	pqqA	Coenzyme PQQ synthesis protein A	7.43763	3.08828e-174	5.19212	1.49199e-125	1.43248	2.38589e-06
	PA1986	+	pqqB	Coenzyme PQQ synthesis protein B	5.89889	1.57089e-106	3.75303	4.09203e-65	1.57177	3.10818e-07
	PA1987	+	pqqC	Pyrroloquinoline-quinone synthase	4.17881	7.30809e-69	3.17603	6.90519e-48	1.31574	0.00313705
	PA1988	+	pqqD	Coenzyme PQQ synthesis protein D	3.9462	6.00241e-40	2.85001	3.39365e-26	1.38463	0.0120666
	PA1989	+	pqqE	Coenzyme PQQ synthesis protein E	4.93046	1.49705e-76	3.24862	2.35099e-45	1.51771	7.23252e-06
	PA1990	+	pqqH	PqqH	7.97227	1.05615e-143	3.38446	4.93229e-62	2.35555	1.38209e-21
	PA1991	+	PA1991	Iron-containing alcohol dehydrogenase	1.6348	2.05306e-15	1.14491	0.0314722	1.42789	2.7825e-08
	PA1992	+	ercS	ErcS	2.16927	2.3549e-36	1.72592	2.69801e-19	1.25688	0.000646879
Amino acid metabolism
Proline porin
	PA2700	+	opdB	Proline porin OpdB	5.51003	2.04539e-65	3.76287	1.67534e-44	1.46432	0.00198803
Hydroxyproline catabolism
	PA1252	+	lhpD / dpkA	Delta(1)-pyrroline-2-carboxylate/Delta(1)-piperideine-2-carboxylate reductase	5.75817	5.39838e-207	4.80791	2.38064e-173	1.19765	0.00723484
	PA1253	-	lhpG	Alpha-ketoglutaric semialdehyde dehydrogenase	3.05196	4.24749e-09	2.96844	1.08773e-08	1.02814	0.922254
	PA1254	-	lhpC	Delta1-pyrroline-4-hydroxy-2-carboxylate deaminase	1.41868	0.0263061	1.39471	0.0365471	1.01719	0.931816
	PA1255	-	lhpK	D-hydroxyproline epimerase	3.61277	1.7664e-20	3.6128	2.73694e-20	-1.00001	0.999908
	PA1256	-	lhpO	ABC transporter ATP-binding protein	3.57216	5.88122e-24	2.61661	1.21221e-15	1.36518	0.0541242
	PA1258	-	lhpM	Permease of ABC transporter	2.67052	2.6284e-05	3.95896	7.62587e-08	-1.48247	0.266491
	PA1259	-	lhpH	Uncharacterized protein	4.05857	2.53753e-21	2.46003	3.77928e-11	1.6498	0.00615181
	PA1260	-	lhpP	ABC transporter periplasmic-binding protein	6.77742	4.0101e-47	2.56393	1.4712e-16	2.64337	3.66701e-10
	PA1261	-	lhpR	Transcriptional regulator	1.2127	0.095303	-1.10869	0.377213	1.34451	0.0120666
	PA1262	-	PA1262	Probable major facilitator superfamily (MFS) transporter	-1.00001	0.999923	1.31772	0.0815507	-1.31773	0.0956293
	PA1263	+	PA1263	Hypothetical protein	1.25665	2.40218e-05	-1.11568	0.0458522	1.40201	6.04272e-10
	PA1264	-	PA1264	Probable transcriptional regulator	-1.34395	0.000216722	-1.20851	0.0222423	-1.11207	0.220309
	PA1265	+	PA1265	Hypothetical protein	-1.0042	0.979177	1.07648	0.660274	-1.081	0.674158
	PA1266	-	lhpE	D-hydroxyproline dehydrogenase alpha-subunit	11.2189	1.21023e-102	11.7264	3.00606e-104	-1.04524	0.829365
	PA1267	-	lhpB	D-hydroxyproline dehydrogenase beta-subunit	13.187	3.97258e-90	9.83895	1.27805e-76	1.34028	0.0813911
	PA1268	-	lhpA	Hydroxyproline 2-epimerase	7.47103	2.32591e-102	7.44486	9.08407e-102	1.00352	0.982385
Non-ribosomal peptide synthetases (NRPS) clusters
Pyoverdine biosynthetic machinery
	(See above)
Pyochelin biosynthetic machinery
	(See above)
L-2-Amino-4-methoxy-trans-butenoic acid (AMB)
	PA2302	-	ambE	Non-ribosomal peptide synthetase	12.2492	1.64197e-166	10.1765	1.79178e-146	1.20368	0.0431657
	PA2303	-	ambD	TauD-like protein	9.91413	3.55732e-239	7.06696	1.64497e-184	1.40288	3.33373e-06
	PA2304	-	ambC	TauD-like protein	9.81464	7.43873e-230	7.09916	1.60242e-178	1.38251	8.12698e-06
	PA2305	-	ambB	Non-ribosomal peptide synthetase	6.20504	1.41177e-205	5.76482	4.40257e-191	1.07636	0.265679
	PA2306	-	ambA	Putative LysE type translocator	4.33284	2.25598e-120	3.72538	3.59239e-99	1.16306	0.0294504
Uncharacterized NRPS cluster PA1211-PA1221
	PA1211	-	PA1211	α/β hydrolase	1.68538	0.00131637	1.90852	0.000104123	-1.1324	0.552521
	PA1212	-	PA1212	Major facilitator superfamily (MFS) transporter	2.23295	1.44178e-06	3.33729	1.01384e-11	-1.49457	0.0558009
	PA1213	-	PA1213	Fe/αKG-dependent dioxygenase	1.98842	0.000716359	2.32268	5.92565e-05	-1.16811	0.575555
	PA1214	-	PA1214	Amidotransferase	1.58375	0.00129418	2.37962	1.25447e-08	-1.50252	0.0184166
	PA1215	-	PA1215	Protein with Adenylation domain	1.5195	0.00198506	2.53131	1.14563e-10	-1.66589	0.00119597
	PA1216	-	PA1216	Methyltransferase	1.07014	0.603869	2.20271	1.33547e-09	-2.05833	6.13787e-08
	PA1217	-	PA1217	2-isopropylmalate synthase	1.75612	1.84429e-08	3.06634	1.86642e-25	-1.74609	2.16309e-06
	PA1218	-	PA1218	Fe/α-Ketoglutarate(KG)-dependent dioxygenase	1.43355	0.0048146	2.47122	1.07295e-10	-1.72384	0.000436067
	PA1220	-	PA1220	Protein with Condensation domain	-1.38657	0.048507	3.11951	1.54955e-07	-4.32541	7.05247e-13
	PA1221	-	PA1221	Protein with Adenylation & Thiolation domains	-1.24074	0.119688	2.19534	1.9633e-06	-2.72384	2.82615e-10
Uncharacterized NRPS cluster PA3327-PA3336
	PA3327	+	PA3327	Non-ribosomal peptide synthetase	4.58058	2.41023e-27	20.1764	4.43896e-85	-4.40476	2.56698e-25
	PA3328	+	PA3328	FAD-dependent monooxygenase	5.06464	1.38687e-32	24.9152	1.67316e-99	-4.91944	1.34707e-29
	PA3329	+	PA3329	Condensation domain	5.65414	1.32532e-50	30.8418	1.4311e-151	-5.45472	8.6426e-45
	PA3330	+	PA3330	NAD-dependent dehydrogenase	6.62399	4.87539e-49	34.4681	1.9759e-132	-5.20353	1.28199e-35
	PA3331	+	PA3331	Cytochrome P450	7.24547	2.5843e-39	33.5981	8.16713e-98	-4.63712	4.36656e-24
	PA3332	+	PA3332	Hypothetical protein	7.94571	6.19909e-69	34.7943	2.46992e-159	-4.37901	2.99835e-34
	PA3333	+	fabH2	Ketoacyl-ACP synthase	8.77679	1.19011e-75	33.9353	6.69261e-161	-3.86649	4.68296e-30
	PA3334	+	PA3334	Acyl carrier protein (ACP)	7.5465	2.86573e-90	25.173	1.41038e-184	-3.33572	2.88968e-29
	PA3335	+	PA3335	Hypothetical protein	7.16909	2.41681e-70	25.9506	1.33204e-155	-3.61978	2.34642e-29
	PA3336	+	PA3336	Major facilitator superfamily (MFS) transporter	12.0296	1.00192e-84	32.8814	1.40352e-141	-2.73337	2.51988e-15
Uncharacterized NRPS cluster PA4078-PA4079
	PA4078	+	PA4078	Non-ribosomal peptide synthetase	4.5801	5.75104e-107	4.66647	1.10202e-108	-1.01886	0.848656
	PA4079	+	PA4079	Probable dehydrogenase	-1.14791	0.0151923	-1.37522	1.1692e-08	1.19803	0.0019527
Adherence
Flagella
	PA1077	+	flgB	Flagellar basal-body rod protein FlgB	-2.9949	1.48162e-88	-1.48307	3.15648e-12	-2.0194	1.12135e-38
	PA1078	+	flgC	Flagellar basal-body rod protein FlgC	-2.03149	6.3203e-36	-1.12485	0.0541539	-1.80601	2.30904e-25
	PA1079	+	flgD	Flagellar basal-body rod modification protein FlgD	-1.97041	6.43443e-38	-1.14634	0.0133827	-1.71887	2.0333e-24
	PA1080	+	flgE	Flagellar hook protein FlgE	-1.6154	4.74032e-14	-1.04137	0.559202	-1.55122	1.51436e-11
	PA1081	+	flgF	Flagellar basal-body rod protein FlgF	-2.5807	1.07972e-76	-1.2904	1.55907e-06	-1.99993	1.87939e-42
	PA1082	+	flgG	Flagellar basal-body rod protein FlgG	-1.53327	1.36152e-14	-1.06041	0.327023	-1.44592	8.4203e-11
	PA1083	+	flgH	Flagellar L-ring protein precursor FlgH	-1.68712	3.96864e-17	-1.08872	0.200873	-1.54963	4.96631e-12
	PA1084	+	flgI	Flagellar P-ring protein precursor FlgI	-1.97489	2.78954e-31	-1.13592	0.0382402	-1.73858	8.12881e-21
	PA1085	+	flgJ	Flagellar protein FlgJ	-2.17386	5.25807e-41	-1.29878	1.00613e-05	-1.67377	1.16762e-18
	PA1086	+	flgK	Flagellar hook-associated protein 1 FlgK	-1.87625	9.41829e-25	-1.32893	4.81799e-06	-1.41185	4.33083e-08
	PA1087	+	flgL	Flagellar hook-associated protein type 3 FlgL	-1.66331	5.24183e-19	-1.32413	1.27589e-06	-1.25616	0.000131395
	PA1092	+	fliC	Flagellin type B	-1.56967	1.72626e-12	1.13931	0.0493678	-1.78833	3.31036e-19
	PA1093	+	PA1093	Hypothetical protein	-1.75413	1.01528e-14	-1.00852	0.918463	-1.73931	8.01416e-14
	PA1094	+	fliD	Flagellar capping protein FliD	-1.43038	1.13522e-08	-1.03905	0.574046	-1.37663	7.72678e-07
	PA1095	+	PA1095	Hypothetical protein	-2.05989	3.87711e-40	-1.31359	8.41257e-07	-1.56814	3.85528e-16
	PA1096	+	PA1096	Hypothetical protein	-2.07042	4.40938e-39	-1.38934	5.30152e-09	-1.49022	1.85593e-12
	PA1097	+	fleQ	Transcriptional regulator FleQ	-1.58474	4.12609e-15	-1.63179	8.40319e-17	1.02969	0.685175
	PA1098	+	fleS	Two-component sensor	-1.43909	4.61378e-11	-1.37984	7.59528e-09	-1.04294	0.521222
	PA1099	+	fleR	Two-component response regulator	-1.20831	0.00180601	-1.16087	0.0156254	-1.04087	0.578008
	PA1100	+	fliE	Flagellar hook-basal body complex protein FliE	-1.36653	1.46224e-08	-1.62481	5.43682e-19	1.189	0.00212712
	PA1101	+	fliF	Flagella M-ring outer membrane protein precursor	-1.64312	2.55086e-19	-1.53493	1.24866e-14	-1.07048	0.275888
	PA1102	+	fliG	Flagellar motor switch protein FliG	-1.98241	3.34179e-34	-1.5642	2.40969e-15	-1.26736	4.65724e-05
	PA1103	+	PA1103	Probable flagellar assembly protein	-2.11243	3.03051e-41	-1.83221	2.55046e-27	-1.15294	0.0147635
	PA1104	+	fliI	Flagellum-specific ATP synthase FliI	-1.29732	1.89076e-06	-1.52945	4.61766e-15	1.17893	0.00370317
	PA1105	+	fliJ	Flagellar protein FliJ	1.19321	0.0244078	-1.26346	0.00194363	1.50757	9.20664e-08
	PA1441	+	PA1441	Hypothetical protein	-1.59935	2.87379e-15	-1.28373	3.71345e-05	-1.24586	0.000415838
	PA1442	+	PA1442	Conserved hypothetical protein	-1.06032	0.323814	-1.08132	0.18876	1.01981	0.777744
	PA1443	+	fliM	Flagellar motor switch protein FliM	-1.05688	0.329358	1.03538	0.554687	-1.09427	0.132841
	PA1444	+	fliN	Flagellar motor switch protein FliN	1.03303	0.556835	1.0999	0.0757631	-1.06473	0.28403
	PA1445	+	fliO	Flagellar protein FliO	-1.12376	0.0643106	1.05997	0.385244	-1.19115	0.00744516
	PA1446	+	fliP	Flagellar biosynthetic protein FliP	-1.56111	7.28364e-16	-1.18866	0.0026732	-1.31333	1.42152e-06
	PA1447	+	fliQ	Flagellar biosynthetic protein FliQ	1.16726	0.0413409	1.04283	0.598978	1.11932	0.172722
	PA1448	+	fliR	Flagellar biosynthetic protein FliR	-1.09866	0.21487	1.0095	0.91024	-1.1091	0.203366
	PA1449	+	flhB	Flagellar biosynthetic protein FlhB	1.25205	0.00652661	1.04378	0.624135	1.19953	0.0388279
	PA1452	+	flhA	Flagellar biosynthesis protein FlhA	-2.00931	1.29268e-39	-1.72332	1.54695e-24	-1.16596	0.00592566
	PA1453	+	flhF	Flagellar biosynthesis protein FlhF	-1.37161	9.68613e-09	-1.20156	0.0010985	-1.14152	0.025382
	PA1454	+	fleN	Flagellar synthesis regulator FleN	-1.36352	3.43542e-08	-1.20344	0.00124123	-1.13301	0.0397099
	PA1455	+	fliA	Sigma factor FliA	-1.46151	2.25627e-11	-1.55857	5.86381e-15	1.06641	0.320297
	PA3350	+	PA3350	Hypothetical protein	-1.87301	4.93643e-31	-1.69879	2.98255e-22	-1.10256	0.0930336
	PA3351	+	flgM	Anti-sigma-28 factor, FlgM	-2.26261	1.17815e-42	-1.37169	1.61036e-07	-1.6495	1.16243e-16
	PA3352	+	PA3352	Hypothetical protein	-2.35514	1.14695e-50	-1.47927	1.07746e-11	-1.5921	8.83402e-16
	PA4953	-	motB	Chemotaxis protein MotB	-1.83559	5.07719e-29	-1.2733	1.51266e-05	-1.4416	3.48582e-11
	PA4954	-	motA	Chemotaxis protein MotA	-1.90168	1.25034e-32	-1.4234	1.12045e-10	-1.33601	1.67746e-07
	PA1460	+	motC	MotC	-1.31629	1.551e-07	-1.12174	0.0345361	-1.17344	0.00373118
	PA1461	+	motD	MotD	-1.07615	0.173451	-1.06509	0.253511	-1.01038	0.875089
	PA3526	-	PA3526	Probable outer membrane protein precursor	-2.27171	4.38521e-42	-1.56281	2.59012e-13	-1.45361	9.53186e-10
LPS O-antigen
	PA3160	-	wzz	O-antigen chain length regulator	-1.47218	1.86441e-10	-1.55224	4.96084e-13	1.05438	0.455775
	PA3159	-	wbpA	UDP-N-acetyl-d-glucosamine 6-Dehydrogenase	1.25202	6.84438e-05	1.3669	3.1252e-08	-1.09175	0.161381
	PA3158	-	wbpB	UDP-2-acetamido-2-deoxy-d-glucuronic acid 3-dehydrogenase, WbpB	1.00028	0.996758	1.02677	0.691315	-1.02648	0.725142
	PA3157	-	PA3157	Probable acetyltransferase	-1.36584	6.37785e-08	1.01916	0.767249	-1.39201	2.20312e-08
	PA3156	-	wbpD	UDP-2-acetamido-3-amino-2,3-dideoxy-d-glucuronic acid N-acetyltransferase, WbpD	-1.0343	0.583776	-1.1728	0.00632336	1.1339	0.0416983
	PA3155	-	wbpE	UDP-2-acetamido-2-dideoxy-d-ribo-hex-3-uluronic acid transaminase, wbpE	1.45227	6.669e-10	1.14298	0.0323371	1.2706	0.000149745
	PA3154	-	wzy	B-band O-antigen polymerase	-1.29165	0.000176841	-1.08111	0.281242	-1.19474	0.0137324
	PA3153	-	wzx	O-antigen translocase	-1.15909	0.0245236	-1.34783	3.71309e-06	1.16283	0.026752
	PA3152	-	hisH2	Glutamine amidotransferase	1.35503	0.0227279	-1.44073	0.005371	1.95224	5.51092e-07
	PA3151	-	hisF2	Imidazoleglycerol-phosphate synthase, cyclase subunit	1.35712	0.0159624	-1.42349	0.00530773	1.93184	2.8342e-07
	PA3150	-	wbpG	LPS biosynthesis protein WbpG	1.85127	1.75497e-12	-1.06512	0.502982	1.97182	2.42997e-14
	PA3149	-	wbpH	Probable glycosyltransferase WbpH	1.2306	0.0216567	-1.38639	0.000274807	1.70608	4.065e-09
	PA3148	-	wbpI	UDP-N-acetylglucosamine 2-epimerase WbpI	2.18519	4.8575e-14	1.06969	0.547432	2.04283	1.63835e-11
	PA3147	-	wbpJ	Probable glycosyl transferase WbpJ	1.5982	5.59996e-05	-1.09777	0.452011	1.75446	2.63942e-06
	PA3146	-	wbpK	Probable NAD-dependent epimerase/dehydratase WbpK	1.17215	0.094766	-1.32525	0.00274831	1.55339	3.88156e-06
	PA3145	-	wbpL	Glycosyltransferase WbpL	1.09815	0.180204	-1.08104	0.275721	1.18714	0.0172679
	PA3144	-	PA3144	Hypothetical protein	1.07175	0.371057	1.06196	0.447396	1.00922	0.918114
	PA3143	-	PA3143	Hypothetical protein	1.54593	4.33824e-13	1.30817	8.32792e-06	1.18175	0.0106739
	PA3142	-	PA3142	Hypothetical protein	1.47408	1.8266e-07	1.75494	6.82021e-14	-1.19053	0.0339576
	PA3141	-	wbpM	Nucleotide sugar epimerase/dehydratase WbpM	-1.08293	0.233585	1.16604	0.0203575	-1.26274	0.000530698
Type IV pili biosynthesis
	PA4525	-	pilA	Type 4 fimbrial precursor PilA	1.05918	0.352674	1.1783	0.00639999	-1.11246	0.0998839
	PA4526	+	pilB	Type 4 fimbrial biogenesis protein PilB	-1.54733	3.79675e-14	-1.04545	0.478457	-1.48006	3.07775e-11
	PA4527	+	pilC	Type 4 fimbrial assembly protein PilC	-1.20174	0.00157401	1.21474	0.00091159	-1.45979	1.245e-10
	PA4528	+	pilD	Type 4 prepilin peptidase PilD	-1.20551	0.00158411	1.27914	3.79789e-05	-1.54201	4.45004e-13
	PA4556	+	pilE	Type 4 fimbrial biogenesis protein PilE	1.45212	9.27921e-10	1.95263	1.04876e-27	-1.34467	3.61436e-06
	PA3805	-	pilF	Type 4 fimbrial biogenesis protein PilF	-1.24159	7.75771e-05	-1.11358	0.0574104	-1.11496	0.0670527
	PA5044	-	pilM	Type 4 fimbrial biogenesis protein PilM	-1.53972	1.22586e-13	1.08621	0.17904	-1.67246	3.41501e-18
	PA5043	-	pilN	Type 4 fimbrial biogenesis protein PilN	-1.42625	3.98531e-10	1.28038	1.8906e-05	-1.82614	1.12642e-25
	PA5042	-	pilO	Type 4 fimbrial biogenesis protein PilO	-1.31228	1.69246e-06	1.47084	1.43256e-11	-1.93015	1.80873e-30
	PA5041	-	pilP	Type 4 fimbrial biogenesis protein PilP	-1.31629	7.36991e-07	1.50422	2.6998e-13	-1.98	3.55017e-34
	PA5040	-	pilQ	Type 4 fimbrial biogenesis outer membrane protein PilQ precursor	1.13436	0.0572777	1.98208	4.39083e-26	-1.74731	2.01688e-17
	PA0395	+	pilT	Twitching motility protein PilT	1.58111	4.27965e-15	1.59424	1.73458e-15	-1.00831	0.91023
	PA0396	+	pilU	Twitching motility protein PilU	1.13304	0.0486931	1.90025	4.28625e-25	-1.67712	2.35987e-16
	PA4551	+	pilV	Type 4 fimbrial biogenesis protein PilV	1.00016	0.998014	1.4487	4.31221e-09	-1.44846	8.36578e-09
	PA4552	+	pilW	Type 4 fimbrial biogenesis protein PilW	1.29567	2.1002e-05	1.82271	6.83383e-23	-1.40677	5.76542e-08
	PA4553	+	pilX	Type 4 fimbrial biogenesis protein PilX	1.28648	8.84578e-05	1.94542	6.3728e-25	-1.51221	4.77104e-10
	PA4554	+	pilY1	Type 4 fimbrial biogenesis protein PilY1	1.16658	0.0202078	1.812	7.37352e-20	-1.55326	3.71646e-11
	PA4555	+	pilY2	Type 4 fimbrial biogenesis protein PilY2	1.20395	0.00196442	1.94236	5.25717e-28	-1.61333	1.20976e-14
	PA2960	-	pilZ	Type 4 fimbrial biogenesis protein PilZ	-1.03422	0.569937	1.10155	0.0931887	-1.13924	0.0280576
	PA4549	+	fimT	Type 4 fimbrial biogenesis protein FimT	1.23491	0.182823	-1.47987	0.00493314	1.8275	3.39091e-05
	PA4550	+	fimU	Type 4 fimbrial biogenesis protein FimU	-1.27756	0.000757431	1.30875	0.000267047	-1.67201	3.23504e-12
	PA3115	-	fimV	Motility protein FimV	-1.66851	4.77116e-19	-1.23575	0.000302171	-1.3502	4.16723e-07
	PA4547	+	pilR	Two-component response regulator PilR	2.17453	1.08706e-28	1.66693	2.56976e-13	1.30451	0.0003091
	PA4546	+	pilS	Two-component sensor PilS	-1.16584	0.00382667	1.0862	0.135922	-1.26634	1.40629e-05
Type IV pili twitching motility related proteins
	PA0408	+	pilG	Twitching motility protein PilG	-1.26286	0.000326463	-1.17475	0.015062	-1.075	0.325754
	PA0409	+	pilH	Twitching motility protein PilH	1.14466	0.0284449	1.03169	0.635899	1.1095	0.120071
	PA0410	+	pilI	Twitching motility protein PilI	1.0044	0.945081	1.12303	0.0569248	-1.11811	0.0833855
	PA0411	+	pilJ	Twitching motility protein PilJ	1.51207	1.14561e-09	1.71098	3.06681e-15	-1.13155	0.0991629
	PA0412	+	pilK	Methyltransferase PilK	1.04149	0.501146	1.27502	2.17381e-05	-1.22423	0.00064502
	PA0413	+	chpA	Component of chemotactic signal transduction system	1.03248	0.612365	1.27683	3.43212e-05	-1.23667	0.000499775
	PA0414	+	chpB	Protein-glutamate methylesterase	-1.24517	6.52728e-05	1.16003	0.0084793	-1.44444	4.58913e-11
	PA0415	+	chpC	Probable chemotaxis protein	1.32958	1.66981e-07	1.398	9.25249e-10	-1.05146	0.434995
	PA0416	+	chpD	Probable transcriptional regulator	1.37318	2.41842e-07	1.34613	1.57202e-06	1.0201	0.799278
	PA0417	+	chpE	Probable chemotaxis protein	1.9481	7.78113e-17	1.97925	2.35418e-17	-1.01599	0.885073
Antiphagocytosis
Alginate biosynthesis
	PA3540	+	algD	GDP-mannose 6-dehydrogenase AlgD	1.89926	2.25068e-08	1.15051	0.211659	1.6508	3.38014e-05
	PA3541	+	alg8	Alginate biosynthesis protein Alg8	1.48989	0.0120259	1.01864	0.911149	1.46262	0.0223602
	PA3542	+	alg44	Alginate biosynthesis protein Alg44	1.32338	0.0850281	1.10409	0.553254	1.19862	0.319167
	PA3543	+	algK	Alginate biosynthetic protein AlgK precursor	1.58469	0.0294031	1.82256	0.0058602	-1.1501	0.614448
	PA3544	+	algE	Alginate production outer membrane protein AlgE precursor	1.84116	1.00946e-05	2.12384	1.32924e-07	-1.15353	0.437397
	PA3545	+	algG	Alginate-c5-mannuronan-epimerase AlgG	1.29173	0.0564094	1.43455	0.00840338	-1.11057	0.525311
	PA3546	+	algX	Alginate biosynthesis protein AlgX	1.74532	0.000130142	2.42362	1.18975e-08	-1.38864	0.0792248
	PA3547	+	algL	Poly(beta-d-mannuronate) lyase precursor AlgL	1.46678	0.0360898	2.02497	0.000232266	-1.38055	0.143728
	PA3548	+	algI	Alginate o-acetyltransferase AlgI	-1.06418	0.667494	1.0441	0.771732	-1.11111	0.503302
	PA3549	+	algJ	Alginate o-acetyltransferase AlgJ	1.53936	0.00365023	2.00639	7.71496e-06	-1.3034	0.148037
	PA3550	+	algF	Alginate o-acetyltransferase AlgF	1.21385	0.0506467	2.26473	5.26203e-15	-1.86574	9.78609e-09
	PA3551	+	algA	Phosphomannose isomerase / guanosine 5'-diphospho-D-mannose pyrophosphorylase	2.27088	3.26828e-27	3.04384	1.01131e-45	-1.34038	0.000868275
	PA5322	+	algC	Phosphomannomutase AlgC	1.05306	0.404419	1.0482	0.456518	1.00464	0.947834
Alginate regulation
	PA0762	+	algU	Sigma factor AlgU	-2.46016	2.24931e-36	-1.65197	2.42999e-12	-1.48923	5.10112e-08
	PA0763	+	mucA	Anti-sigma factor MucA	1.11457	0.0927629	1.00161	0.982154	1.11278	0.12414
	PA0764	+	mucB	Negative regulator for alginate biosynthesis MucB	-1.64983	4.62798e-20	-1.48976	3.96448e-13	-1.10744	0.0891666
	PA0765	+	mucC	Positive regulator for alginate biosynthesis MucC	-1.0296	0.630441	-1.21576	0.000551557	1.18081	0.00456668
	PA0766	+	mucD	Serine protease MucD precursor	2.33713	7.09781e-31	1.13405	0.0996406	2.06087	2.5569e-22
	PA5261	-	algR	Alginate biosynthesis regulatory protein AlgR	1.52197	1.63325e-12	1.16139	0.0144611	1.31047	1.2408e-05
	PA5262	-	fimS	Alginate biosynthesis protein AlgZ/FimS	1.00934	0.896027	1.19052	0.00863842	-1.1795	0.0172679
	PA4446	+	algW	AlgW protein	1.21994	0.000137638	1.2958	7.37633e-07	-1.06219	0.310521
	PA4033	+	mucE	Hypothetical protein	1.01424	0.910024	1.22866	0.0938249	-1.21141	0.139764
	PA3649	-	mucP	Conserved hypothetical protein	1.05227	0.409503	1.08486	0.18482	-1.03097	0.670627
	PA5253	-	algP	Alginate regulatory protein AlgP	1.45667	9.34909e-11	1.05761	0.368865	1.37733	8.65417e-08
	PA5255	-	algQ	Alginate regulatory protein AlgQ	-1.04577	0.514209	-1.42924	2.87733e-08	1.36669	2.27856e-06
Growth media: Burn Wound Exudates (BWE) and Luria Bertani (LB) broth.
Fold change (FC); false discovery rate (FDR)
FC above +2 (blue); FC below -2 (red); FCR > 0.05 (italic)
